# Supplementary material for: Malicious and Benign Webpages Dataset
Source: Data Brief. 2020 Sep 12;32:106304. doi: 10.1016/j.dib.2020.106304 (PMC7648114; doi:10.1016/j.dib.2020.106304)
Supplement: Supplementary file 1 [file mmc1.xml]

<?xml version="1.0" encoding="utf-8" standalone="no"?>
<data>
  <datasets>
    <author>aksingh2411@gmail.com</author>
    <type>1</type>
    <dataset>
      <name>Dataset of Malicious and Benign Webpages</name>
      <caption />
      <description>Following is hosted on the repository:-

1. Zipped Dataset described in the article (.CSV format).

2. The visualisation of this dataset.

3. Python code for visualisation.

4. Python code for preparing the dataset.</description>
      <filetype>
        <name />
      </filetype>
      <filesize />
      <source>0</source>
      <sourcename>Original Data</sourcename>
      <access>
        <type>1</type>
        <name>Data available in data repository</name>
        <reponame>Mendeley Data</reponame>
        <PersistentId>10.17632/gdx3pkwp47.2</PersistentId>
        <deeplinkurl>http://dx.doi.org/10.17632/gdx3pkwp47.2</deeplinkurl>
      </access>
    </dataset>
  </datasets>
</data>
